# Supplementary material for: Effect of Lavage Solution Type on Bronchoalveolar Lavage Fluid Cytology in Clinically Healthy Horses
Source: Animals (Basel). 2023 Aug 15;13(16):2637. doi: 10.3390/ani13162637 (PMC10451886; doi:10.3390/ani13162637)
Supplement: Supplementary file 1 [file animals-13-02637-s001.zip]

Archive with 1 entries (1 files):
- animals-2532452-supplementary.pdf
